# Supplementary material for: Effects of phosphorus deficiency on the absorption of mineral nutrients, photosynthetic system performance and antioxidant metabolism in Citrus grandis
Source: PLoS One. 2021 Feb 17;16(2):e0246944. doi: 10.1371/journal.pone.0246944 (PMC7888624; doi:10.1371/journal.pone.0246944)
Supplement: S2 Table — (XLSX) [file pone.0246944.s005.xlsx]

## Sheet: Sheet1
			S2 Table. Gene special primer pair used for qRT-PCR analysis.
			Accession number	Description	Forward primer (5'-3')	Reverse primer (5'-3')
			Cs2g10570.1	High-affinity potassium transporter protein 1 (HKT1)	TGCCCATTTCCGTATCAGATACATT	CCTCGTGAGACCTCAACTTCCCT
			Cs7g30000.1	High-affinity potassium transporter protein 2 (HKT2)	TTTTCTCGGCAGTGTCTGGTCTTG	CCCCGCTTCCTTGTCTTCTTCA
			Cs1g04810.1	Potassium channel SKOR (SKOR)	GGATGATTTGAACGAAAGCCTGAG	TGAATTTTGTCCATGCCCGATAC
			Cs4g17320.1	Potassium channel AKT1 (AKT1)	GGGTTTGGGAGACTTATCTTGTGC	ACCAGTAGGTAGGTGGCTTTGTCG
			Cs1g11140.1	Nodulin-like intrinsic protein (NIP5.1)	GCTGTAGCCACCGACACGAGA	TGCACCGCATAATGCCCCAAG
			orange1.1t01735.1	Boron transporter 1 (BOR1)	GTGTTTGGACGGCATTGCTTCT	GACCTTGCTTTTCGGCTTTTCAG
			Cs3g18650.1	High affinity sulfate transporter 1.3 (HSAT1.3)	GCTGATGATCCTCTGCGTCCC	AGATACCACTGCAACTGGCCCTAT
			Cs3g18660.1	High affinity sulfate transporter 1.1 (HSAT1.1)	TACCGTGACCTTCTTTGCTGGAG	GGAAGGAACAACCGAGGACGA
			Cs1g05000.1	Actin	AGAACTATGAACTGCCTGATGGC	GCTTGGAGCAAGTGCTGTGATT
